# Supplementary material for: Alpha-Synuclein mRNA Level Found Dependent on L444P Variant in Carriers and Gaucher Disease Patients on Enzyme Replacement Therapy
Source: Biomolecules. 2023 Apr 3;13(4):644. doi: 10.3390/biom13040644 (PMC10135719; doi:10.3390/biom13040644)
Supplement: Supplementary file 1 [file biomolecules-13-00644-s001.zip]

Archive with 2 entries (2 files):
- Supplementary Fifure S1.pdf
- Supplementary Table S1.pdf
